# Supplementary material for: Intermolecular Interactions and Charge Resonance Contributions to Triplet and Singlet Exciton States of Oligoacene Aggregates
Source: Molecules. 2022 Dec 23;28(1):119. doi: 10.3390/molecules28010119 (PMC9822017; doi:10.3390/molecules28010119)
Supplement: Supplementary file 1 [file molecules-28-00119-s001.zip]

Archive with 1 entries (1 files):
- molecules-2061515-supplementary.pdf
